# Supplementary material for: Effects of Sodium Nitroprusside on Lipopolysaccharide-Induced Inflammation and Disruption of Blood–Brain Barrier
Source: Cells. 2024 May 15;13(10):843. doi: 10.3390/cells13100843 (PMC11119468; doi:10.3390/cells13100843)
Supplement: Supplementary file 1 [file cells-13-00843-s001.zip]

Archive with 1 entries (1 files):
- cells-2995716-supplementary.pdf
